# Supplementary material for: Intrinsic Dynamics Analysis of a DNA Octahedron by Elastic Network Model
Source: Molecules. 2017 Jan 16;22(1):145. doi: 10.3390/molecules22010145 (PMC6155889; doi:10.3390/molecules22010145)
Supplement: Supplementary file 1 [file molecules-22-00145-s001.zip]

Archive with 8 entries (7 files):
- molecules-166283-supplementary/
- molecules-166283-supplementary/molecules-166283-supplementary .pdf
- molecules-166283-supplementary/Video S1 (a).mpg
- molecules-166283-supplementary/Video S1 (b).mpg
- molecules-166283-supplementary/Video S2 (a).mpg
- molecules-166283-supplementary/Video S2 (b).mpg
- molecules-166283-supplementary/Video S3 (a).mpg
- molecules-166283-supplementary/Video S3 (b).mpg
